# Supplementary material for: Non-Communicable Disease Burden and Dietary Determinants in Women of Reproductive Age in Sub-Saharan Africa: A Scoping Review
Source: Diseases. 2025 Sep 24;13(10):313. doi: 10.3390/diseases13100313 (PMC12564497; doi:10.3390/diseases13100313)
Supplement: Supplementary file 1 [file diseases-13-00313-s001.zip]

Archive with 2 entries (2 files):
- Modjadji Scoping R Supplementary File 1.pdf
- Modjadji Scoping R Supplementary File S2.pdf
